# Supplementary material for: Using GIS to create synthetic disease outbreaks
Source: BMC Med Inform Decis Mak. 2007 Feb 14;7:4. doi: 10.1186/1472-6947-7-4 (PMC1805744; doi:10.1186/1472-6947-7-4)
Supplement: Additional File 1 — MapBasic program files. This archive contains all the files required to run the software if MapInfo Professional is installed. The OutbreakSim folder must be placed within the MapInfo folder. [file 1472-6947-7-4-S1.zip]

Archive with 49 entries (45 files):
- OutbreakSim/ABOUT.txt
- OutbreakSim/Analysis Files/
- OutbreakSim/blank.bmp
- OutbreakSim/blank.TAB
- OutbreakSim/Output Files/
- OutbreakSim/Parameter Files/
- OutbreakSim/Parameter Files/addresspts.DAT
- OutbreakSim/Parameter Files/addresspts.ID
- OutbreakSim/Parameter Files/addresspts.IND
- OutbreakSim/Parameter Files/addresspts.MAP
- OutbreakSim/Parameter Files/addresspts.TAB
- OutbreakSim/Parameter Files/baselineM.DAT
- OutbreakSim/Parameter Files/baselineM.TAB
- OutbreakSim/Parameter Files/casesM.DAT
- OutbreakSim/Parameter Files/casesM.ID
- OutbreakSim/Parameter Files/casesM.IND
- OutbreakSim/Parameter Files/casesM.MAP
- OutbreakSim/Parameter Files/casesM.TAB
- OutbreakSim/Parameter Files/exposuresM.DAT
- OutbreakSim/Parameter Files/exposuresM.TAB
- OutbreakSim/Parameter Files/parametersM.DAT
- OutbreakSim/Parameter Files/parametersM.IND
- OutbreakSim/Parameter Files/parametersM.TAB
- OutbreakSim/Parameter Files/pc_countsM.DAT
- OutbreakSim/Parameter Files/pc_countsM.TAB
- OutbreakSim/Parameter Files/PC_map.DAT
- OutbreakSim/Parameter Files/PC_map.ID
- OutbreakSim/Parameter Files/PC_map.IND
- OutbreakSim/Parameter Files/PC_map.MAP
- OutbreakSim/Parameter Files/PC_map.TAB
- OutbreakSim/Parameter Files/ResultsM.DAT
- OutbreakSim/Parameter Files/ResultsM.TAB
- OutbreakSim/Parameter Files/settingsM.DAT
- OutbreakSim/Parameter Files/settingsM.TAB
- OutbreakSim/Parameter Files/summaryM.DAT
- OutbreakSim/Parameter Files/summaryM.TAB
- OutbreakSim/Program Files/
- OutbreakSim/Program Files/linegraph.3tf
- OutbreakSim/Program Files/OBsim_infect.mb
- OutbreakSim/Program Files/OBsim_infect.MBO
- OutbreakSim/Program Files/OBsim_lib.def
- OutbreakSim/Program Files/OBsim_lib.MBO
- OutbreakSim/Program Files/OBsim_output.mb
- OutbreakSim/Program Files/OBsim_output.MBO
- OutbreakSim/Program Files/OBsim_project.mbp
- OutbreakSim/Program Files/OBsim_project.MBX
- OutbreakSim/Program Files/OBsim_sim.mb
- OutbreakSim/Program Files/OBsim_sim.MBO
- OutbreakSim/Thumbs.db
