# Supplementary material for: Using GIS to create synthetic disease outbreaks
Source: BMC Med Inform Decis Mak. 2007 Feb 14;7:4. doi: 10.1186/1472-6947-7-4 (PMC1805744; doi:10.1186/1472-6947-7-4)
Supplement: Additional File 1 — MapBasic program files. This archive contains all the files required to run the software if MapInfo Professional is installed. The OutbreakSim folder must be placed within the MapInfo folder. [file 1472-6947-7-4-S1.zip › OutbreakSim/blank.TAB]

!table
!version 300
!charset WindowsLatin1
Definition Table
File "blank.bmp"
Type "RASTER"
(0,0) (0,0) Label "Pt 1",
(1,129) (1,129) Label "Pt 2",
(200,0) (200,0) Label "Pt 3",
(200,130) (200,130) Label "Pt 4"
CoordSys Earth Projection 1, 0
Units "degree"
