# Supplementary material for: Using GIS to create synthetic disease outbreaks
Source: BMC Med Inform Decis Mak. 2007 Feb 14;7:4. doi: 10.1186/1472-6947-7-4 (PMC1805744; doi:10.1186/1472-6947-7-4)
Supplement: Additional File 1 — MapBasic program files. This archive contains all the files required to run the software if MapInfo Professional is installed. The OutbreakSim folder must be placed within the MapInfo folder. [file 1472-6947-7-4-S1.zip › OutbreakSim/Parameter Files/addresspts.TAB]

!table
!version 700
!charset WindowsLatin1
Definition Table
Type NATIVE Charset "WindowsLatin1"
Fields 15
ID Integer ;
Random Float ;
PC Char (8) Index 1 ;
x_coord Float ;
y_coord Float ;
IDperSqkm Float ;
Status Integer ;
How Char (5) ;
day_infected Integer ;
days_left_lat Integer ;
day_infectious Integer ;
days_left_infectious Integer ;
day_imm Integer ;
days_left_imm Integer ;
day_sus Integer ;
