# Supplementary material for: Using GIS to create synthetic disease outbreaks
Source: BMC Med Inform Decis Mak. 2007 Feb 14;7:4. doi: 10.1186/1472-6947-7-4 (PMC1805744; doi:10.1186/1472-6947-7-4)
Supplement: Additional File 1 — MapBasic program files. This archive contains all the files required to run the software if MapInfo Professional is installed. The OutbreakSim folder must be placed within the MapInfo folder. [file 1472-6947-7-4-S1.zip › OutbreakSim/Parameter Files/baselineM.TAB]

!table
!version 450
!charset WindowsLatin1
Definition Table
Type NATIVE Charset "WindowsLatin1"
Fields 101
Postcode Char (8) ;
day1 Integer ;
day2 Integer ;
day3 Integer ;
day4 Integer ;
day5 Integer ;
day6 Integer ;
day7 Integer ;
day8 Integer ;
day9 Integer ;
day10 Integer ;
day11 Integer ;
day12 Integer ;
day13 Integer ;
day14 Integer ;
day15 Integer ;
day16 Integer ;
day17 Integer ;
day18 Integer ;
day19 Integer ;
day20 Integer ;
day21 Integer ;
day22 Integer ;
day23 Integer ;
day24 Integer ;
day25 Integer ;
day26 Integer ;
day27 Integer ;
day28 Integer ;
day29 Integer ;
day30 Integer ;
day31 Integer ;
day32 Integer ;
day33 Integer ;
day34 Integer ;
day35 Integer ;
day36 Integer ;
day37 Integer ;
day38 Integer ;
day39 Integer ;
day40 Integer ;
day41 Integer ;
day42 Integer ;
day43 Integer ;
day44 Integer ;
day45 Integer ;
day46 Integer ;
day47 Integer ;
day48 Integer ;
day49 Integer ;
day50 Integer ;
day51 Integer ;
day52 Integer ;
day53 Integer ;
day54 Integer ;
day55 Integer ;
day56 Integer ;
day57 Integer ;
day58 Integer ;
day59 Integer ;
day60 Integer ;
day61 Integer ;
day62 Integer ;
day63 Integer ;
day64 Integer ;
day65 Integer ;
day66 Integer ;
day67 Integer ;
day68 Integer ;
day69 Integer ;
day70 Integer ;
day71 Integer ;
day72 Integer ;
day73 Integer ;
day74 Integer ;
day75 Integer ;
day76 Integer ;
day77 Integer ;
day78 Integer ;
day79 Integer ;
day80 Integer ;
day81 Integer ;
day82 Integer ;
day83 Integer ;
day84 Integer ;
day85 Integer ;
day86 Integer ;
day87 Integer ;
day88 Integer ;
day89 Integer ;
day90 Integer ;
day91 Integer ;
day92 Integer ;
day93 Integer ;
day94 Integer ;
day95 Integer ;
day96 Integer ;
day97 Integer ;
day98 Integer ;
day99 Integer ;
day100 Integer ;
