# Supplementary material for: Using GIS to create synthetic disease outbreaks
Source: BMC Med Inform Decis Mak. 2007 Feb 14;7:4. doi: 10.1186/1472-6947-7-4 (PMC1805744; doi:10.1186/1472-6947-7-4)
Supplement: Additional File 1 — MapBasic program files. This archive contains all the files required to run the software if MapInfo Professional is installed. The OutbreakSim folder must be placed within the MapInfo folder. [file 1472-6947-7-4-S1.zip › OutbreakSim/Parameter Files/parametersM.TAB]

!table
!version 300
!charset WindowsLatin1
Definition Table
Type NATIVE Charset "WindowsLatin1"
Fields 15
Category Smallint Index 1 ;
lat_l Float ;
lat_m Float ;
lat_h Float ;
infectious_l Float ;
infectious_m Float ;
infectious_h Float ;
imm_l Float ;
imm_m Float ;
imm_h Float ;
cont_buff_l Float ;
cont_buff_h Float ;
contacts Float ;
Susc Float ;
p_detect Float ;
