# Supplementary material for: Using GIS to create synthetic disease outbreaks
Source: BMC Med Inform Decis Mak. 2007 Feb 14;7:4. doi: 10.1186/1472-6947-7-4 (PMC1805744; doi:10.1186/1472-6947-7-4)
Supplement: Additional File 1 — MapBasic program files. This archive contains all the files required to run the software if MapInfo Professional is installed. The OutbreakSim folder must be placed within the MapInfo folder. [file 1472-6947-7-4-S1.zip › OutbreakSim/Parameter Files/PC_map.TAB]

!table
!version 300
!charset WindowsLatin1
Definition Table
Type NATIVE Charset "WindowsLatin1"
Fields 6
Name Char (40) Index 1 ;
PCODE Char (4) Index 2 ;
STATE Char (1) ;
AREA Decimal (7, 2) ;
xcoord Decimal (9, 3) ;
ycoord Decimal (9, 3) ;
