# Supplementary material for: Using GIS to create synthetic disease outbreaks
Source: BMC Med Inform Decis Mak. 2007 Feb 14;7:4. doi: 10.1186/1472-6947-7-4 (PMC1805744; doi:10.1186/1472-6947-7-4)
Supplement: Additional File 1 — MapBasic program files. This archive contains all the files required to run the software if MapInfo Professional is installed. The OutbreakSim folder must be placed within the MapInfo folder. [file 1472-6947-7-4-S1.zip › OutbreakSim/Parameter Files/ResultsM.TAB]

!table
!version 300
!charset WindowsLatin1
Definition Table
Type NATIVE Charset "WindowsLatin1"
Fields 13
Run Smallint ;
Day Smallint ;
case_E Integer ;
case_OB Integer ;
case_total Integer ;
Susceptible Integer ;
Latent Integer ;
Infectious Integer ;
Immune Integer ;
New_lat Integer ;
New_infectious Integer ;
New_imm Integer ;
new_sus Integer ;
