# Supplementary material for: Using GIS to create synthetic disease outbreaks
Source: BMC Med Inform Decis Mak. 2007 Feb 14;7:4. doi: 10.1186/1472-6947-7-4 (PMC1805744; doi:10.1186/1472-6947-7-4)
Supplement: Additional File 1 — MapBasic program files. This archive contains all the files required to run the software if MapInfo Professional is installed. The OutbreakSim folder must be placed within the MapInfo folder. [file 1472-6947-7-4-S1.zip › OutbreakSim/Parameter Files/settingsM.TAB]

!table
!version 300
!charset WindowsLatin1
Definition Table
Type NATIVE Charset "WindowsLatin1"
Fields 43
SimID Char (20) ;
rand_seed Integer ;
days2run Integer ;
runs Integer ;
E_spread Integer ;
OB_spread Integer ;
E_insert Integer ;
OB_insert Integer ;
daysB4infect Integer ;
insert_wind Integer ;
m_densE Float ;
m_densOB Float ;
OB_control Integer ;
control_val Decimal (8, 2) ;
Elat_l Float ;
Elat_m Float ;
Elat_h Float ;
Einfecs_l Float ;
Einfecs_m Float ;
Einfecs_h Float ;
Eimm_l Float ;
Eimm_m Float ;
Eimm_h Float ;
Ec_buff_h Float ;
Ec_buff_l Float ;
Econtacts Float ;
Esusc Decimal (8, 4) ;
Ep_detect Decimal (8, 4) ;
OBlat_l Float ;
OBlat_m Float ;
OBlat_h Float ;
OBinfecs_l Float ;
OBinfecs_m Float ;
OBinfecs_h Float ;
OBimm_l Float ;
OBimm_m Float ;
OBimm_h Float ;
OBc_buff_h Float ;
OBc_buff_l Float ;
OBcontacts Float ;
OBsusc Decimal (8, 4) ;
OBp_detect Decimal (8, 4) ;
poiss_mean Decimal (8, 4) ;
