# Supplementary material for: Using GIS to create synthetic disease outbreaks
Source: BMC Med Inform Decis Mak. 2007 Feb 14;7:4. doi: 10.1186/1472-6947-7-4 (PMC1805744; doi:10.1186/1472-6947-7-4)
Supplement: Additional File 1 — MapBasic program files. This archive contains all the files required to run the software if MapInfo Professional is installed. The OutbreakSim folder must be placed within the MapInfo folder. [file 1472-6947-7-4-S1.zip › OutbreakSim/Parameter Files/summaryM.TAB]

!table
!version 300
!charset WindowsLatin1
Definition Table
Type NATIVE Charset "WindowsLatin1"
Fields 18
Run Smallint ;
dayOBinfect Integer ;
Cases_OB Integer ;
Cases_E Integer ;
exp_OB Integer ;
exp_E Integer ;
infected_OB Integer ;
infected_E Integer ;
undetected_OB Smallint ;
undetected_E Smallint ;
N_sus Integer ;
N_lat Integer ;
N_infectious Integer ;
N_imm Integer ;
ID_E_insert Integer ;
ID_OB_insert Integer ;
pcode_E_insert Char (8) ;
pcode_OB_insert Char (8) ;
