# Supplementary material for: Using GIS to create synthetic disease outbreaks
Source: BMC Med Inform Decis Mak. 2007 Feb 14;7:4. doi: 10.1186/1472-6947-7-4 (PMC1805744; doi:10.1186/1472-6947-7-4)
Supplement: Additional File 1 — MapBasic program files. This archive contains all the files required to run the software if MapInfo Professional is installed. The OutbreakSim folder must be placed within the MapInfo folder. [file 1472-6947-7-4-S1.zip › OutbreakSim/Program Files/OBsim_infect.mb]

'Outbreak simulation infection spread file
'20/10/2006
'Original code written by R Watkins, S Eagleson, S Beckett, G Garner.
'This code can be freely distributed and altered. Acknowledgement 
'of the original source is appreciated.

'Code spreads disease via endemic and outbreak processes 

Include "mapbasic.def"
Include "C:\Program Files\MapInfo\OutbreakSim\Program Files\OBsim_lib.def"

'main structure for disease transmission and progression

sub disease_states

'transmission of disease between infectius and susceptible individuals
	if outbreak_spread=1 and ninfectious>0 then
		call outbreak
	end if
	if endemic_spread=1 and ninfectious>0 then
		call endemic
	end if
	if endemic_spread=4 then
		call endemic_poisson
	end if 

'update overall totals
	nsus=nsus-newlat
	nlat=nlat+newlat

' performs latent to infectious to immune to susceptible transitions
	if nlat>0 then 
		call infecteds
		nlat=nlat-newinfectious
		ninfectious=ninfectious+newinfectious
	end if

	if ninfectious>0 then 
		call immunes
		ninfectious=ninfectious-newimm
		nimm=nimm+newimm
	end if

	if nimm>0 then 
		call susceptibles
		nimm=nimm-newsus
		nsus=nsus+newsus
	end if

end sub


'......................................................................
'spreads outbreak component of disease

sub outbreak

dim		idpt, ctr1, ctr2, case_ID, simulated_ID, cat, 
		contacts_today, num_locals, tot_exp as integer 
dim 	z, prob_inf, prob_detect, b_width as float
dim 	neighbours as object
dim 	how_exposed, pc_source, pc_recip as string

'for all infectious OB cases in the dataset, get parameters for spread of infection

	tot=tableinfo(dataset,tab_info_nrows)

	for ctr1=1 to tot

		fetch rec ctr1 from dataset

		if dataset.status=2 and dataset.how = "O" then
				
			'row 2 of joint parameters table contains OB parameters
			cat=2
	
			fetch rec cat from params
				idpt=ctr1
				la=param_array(2).contacts
				b_width=(rnd(1)*(params.cont_buff_h - params.cont_buff_l)+params.cont_buff_l)
				call poisson
				contacts_today=x

'and if contacts today > 0 then create buffer around the case to identify neighbours
			if contacts_today>0 then

				select * from dataset
					where ID=ctr1
					into this_case
					pc_source	= this_case.PC

				create object as buffer from this_case
					into variable neighbours width b_width units "km"
					close table this_case

				select * from dataset
					where obj within neighbours
					into locals
					num_locals=tableinfo(locals,tab_info_nrows)

'for each of the contacts identified for each infectious case, select a random record 
'and if it isn't the infectious case itself then record it as exposed

				for ctr2=1 to contacts_today

					z=rnd(1)
					simulated_ID=round(0.5+z*num_locals,1)
					fetch rec simulated_ID from locals

					if locals.id <> ctr1 then
						case_ID=locals.ID
						how_exposed="O"
						PC_recip= locals.PC

						insert into 
							exposures(day, source, recipient, how, pcsource, PCrecip)
							values(dayctr, ctr1, case_ID, how_exposed, pc_source, PC_recip)

'if the exposed contact is susceptible, get latent parameters for OB spread (cat=2)
'and if random number is less than  prob of infection then infect the contact
'and update dataset and exposures tables

						if locals.status=0 then
							cat=2
										
							fetch rec cat from params
								prob_inf=params.susc
								prob_detect=params.p_detect
								h=params.lat_h
								m=params.lat_m
								l=params.lat_l

							z=rnd(1)

'if z<prob_inf then the person is infected - to update exposure table
'specify as infected and currently not detected
							if z<prob_inf then
		
								tot_exp=tableinfo(exposures, tab_info_nrows)

								update exposures set
									infected=0,
									undetected=1
									where rowid=tot_exp

							z=rnd(1)

'if z<p_detect then infected person is detected (reported) and will be included in the model
'the main dataset will be updated to change state (for detected cases only) 
'and the exposures table is updated to remove the undetected case indicator
								if z<prob_detect then
							
									call betapert
									update dataset set
										status=1,
										how="O",
										day_infected=dayctr,
										days_left_lat=BP_value
										where rowid=case_ID

									newlat=newlat+1
									tot_exp=tableinfo(exposures, tab_info_nrows)

									update exposures set
										infected=1,
										undetected=0
										where rowid=tot_exp

								end if

							end if
								
						end if

					end if

				next
				close table locals
			end if
	
		end if

	next

end sub


'......................................................................
'spreads endemic component of disease

sub endemic

dim		idpt, ctr1, ctr2, case_ID, simulated_ID, cat, contacts_today, 
		num_locals, tot_exp as integer 
dim 	z, prob_inf, prob_detect, b_width as float
dim 	neighbours as object
dim 	how_exposed, pc_source, pc_recip as string

	tot=tableinfo(dataset,tab_info_nrows)


	for ctr1=1 to tot

		fetch rec ctr1 from dataset

		if dataset.status=2 and dataset.how = "E" then

		'row 1 of joint parameters table contains endemic parameters
			cat=1

			fetch rec cat from params
				idpt=ctr1
				la=params.contacts
				b_width=(rnd(1)*(params.cont_buff_h - params.cont_buff_l)+params.cont_buff_l)
				call poisson
				contacts_today=x

'and if contacts today > 0 then create buffer around the case to identify neighbours
			if contacts_today>0 then

				select * from dataset
					where ID=ctr1
					into this_case
					pc_source	= this_case.PC
	
				create object as buffer from this_case
					into variable neighbours width b_width units "km"
					close table this_case

				select * from dataset
					where obj within neighbours
					into locals
					num_locals=tableinfo(locals,tab_info_nrows)

'for each of the contacts identified for each infectious case, select a random record 
'and if it isn't the infectious case itself then record it as exposed

				for ctr2=1 to contacts_today

					z=rnd(1)
					simulated_ID=round(0.5+z*num_locals,1)
		
					fetch rec simulated_ID from locals

					if locals.id <> ctr1 then
					
						case_ID=locals.ID
						how_exposed="E"
						PC_recip=locals.PC

						insert into 
							exposures(day, source, recipient, how, pcsource, PCrecip)
							values(dayctr, ctr1, case_ID, how_exposed, pc_source, PC_recip)

'if the exposed contact is susceptible, get latent parameters for E spread (cat=1)
'and if random number is less than  prob of infection then infect the contact
'and update dataset and exposures tables

						if locals.status=0 then
							cat=1

							fetch rec cat from params
							prob_inf=params.susc
							prob_detect=params.p_detect
							h=params.lat_h
							m=params.lat_m
							l=params.lat_l

							z=rnd(1)

'if z<prob_inf then the person is infected - to update exposure table
'specify as infected and currently not detected
							if z<prob_inf then
		
								tot_exp=tableinfo(exposures, tab_info_nrows)

								update exposures set
									infected=0,
									undetected=1
									where rowid=tot_exp

							z=rnd(1)

'if z<p_detect then infected person is detected (reported) and will be included in the model
'the main dataset will be updated to change state (for detected cases only) 
'and the exposures table is updated to remove the undetected case indicator
								if z<prob_detect then
							
									call betapert
									update dataset set
										status=1,
										how="E",
										day_infected=dayctr,
										days_left_lat=BP_value
										where rowid=case_ID

									newlat=newlat+1
									tot_exp=tableinfo(exposures, tab_info_nrows)

									update exposures set
										infected=1,
										undetected=0
										where rowid=tot_exp

								end if

							end if

						end if

					end if

				next
				close table locals
			end if

		end if
	next

end sub


'......................................................................
'generates poisson endemic component of disease

sub endemic_poisson

dim		idpt, ctr1, E_case_ID, simulated_ID, cat, 
		cases_today, tot_exp, tot_susc as integer 
dim 	z, prob_detect as float
dim 	how_exposed, pc_source, pc_recip as string

'using endemic case mean rate specified at startup, randomly sample
'a number of cases for today from the poisson distribution

		la=endemic_mean
		call poisson
		cases_today=x

'if 1 or more cases today, identify all susceptibles and randomly
'allocate cases among all susceptibles
'for each of the cases identified select a random record for the case
'and gather the information required to specify the case as exposed

		if cases_today>0 then

			for ctr1=1 to cases_today
				select * from dataset
					where status=0
					into susceptible	

				tot_susc=tableinfo(susceptible,tab_info_nrows)
				z=rnd(1)
				simulated_ID=round(0.5+z*tot_susc,1)
		
				fetch rec simulated_ID from susceptible
					E_case_ID=susceptible.ID
					how_exposed="E"
					pc_source="0000"
					PC_recip=susceptible.PC

				close table susceptible

'enter exposure into exposures table
'specify as infected and currently not detected

				insert into 
					exposures(day, source, recipient, infected, undetected, how, pcsource, PCrecip)
					values(dayctr, 0, E_case_ID, 0, 1, how_exposed, pc_source, PC_recip)

'get info on endemic parameters to use to calculate latent period

				cat=1
				fetch rec cat from params
					prob_detect=params.p_detect
					h=params.lat_h
					m=params.lat_m
					l=params.lat_l

				z=rnd(1)

'if z<p_detect then infected person is detected (reported) and will be included in the model
'the main dataset will be updated to change state (for detected cases only) 
'and the exposures table is updated to remove the undetected case indicator
				if z<prob_detect then
							
					call betapert
					update dataset set
						status=1,
						how="E",
						day_infected=dayctr,
						days_left_lat=BP_value
						where rowid=E_case_ID

					newlat=newlat+1
					tot_exp=tableinfo(exposures, tab_info_nrows)

					update exposures set
						infected=1,
						undetected=0
						where rowid=tot_exp

				end if

			next

		end if

	end sub


'......................................................................
'performs latent to infectious transition if days left latent=0

sub infecteds

	dim how_exposed, PC_recip as string
	dim ctr1, cat, left_infectious as integer
	dim x_loc, y_loc as float

	select * from dataset
		where dataset.status=1 and dataset.days_left_lat=0 
		into reqd
	if tableinfo(reqd, tab_info_nrows) < 1 then 
		close table reqd
		exit sub
	end if
	close table reqd

	for ctr1=1 to tot

		fetch rec ctr1 from dataset

		if dataset.status=1 and dataset.days_left_lat=0 then

			'define which record of parameters table to refer to 
			if dataset.how="E" then
				cat=1
				elseif dataset.how="O" then
				cat=2
			end if
	
			how_exposed = dataset.how			
			PC_recip = dataset.pc	
			x_loc = dataset.x_coord
			y_loc = dataset.y_coord

			fetch rec cat from params

				h=params.infectious_h
				m=params.infectious_m
				l=params.infectious_l

				call betapert
				left_infectious=BP_value
				newinfectious=newinfectious+1
			
			update dataset set
				status=2,
				day_infectious=dayctr,
				days_left_infectious=left_infectious
				where rowid=ctr1

			insert into
				cases(day, recipientID, how, PCrecip, infectious, xloc, yloc, obj)
				values(dayctr, ctr1, how_exposed, PC_recip, 1, x_loc, y_loc, createpoint(x_loc, y_loc))

		end if
	next

end sub


'......................................................................
'performs infectious to immune transition if days left infectious=0

sub immunes

	dim ctr1, cat, left_imm as integer

	select * from dataset
		where dataset.status=2 and dataset.days_left_infectious=0 
		into reqd
	if tableinfo(reqd, tab_info_nrows) < 1 then 
		close table reqd
		exit sub
	end if
	close table reqd

	for ctr1=1 to tot

		fetch rec ctr1 from dataset

		if dataset.status=2 and dataset.days_left_infectious=0 then

'define which record of parameters table to refer to 
			if dataset.how="E" then
				cat=1
				elseif dataset.how="O" then
				cat=2
			end if
	
			fetch rec cat from params
			h=params.imm_h
			m=params.imm_m
			l=params.imm_l

			call betapert
			left_imm=BP_value
			newimm=newimm+1

			update dataset set
				status=3,
				day_imm=dayctr,
				days_left_imm=left_imm
				where rowid=ctr1
		end if
	next

end sub


'......................................................................
'performs immune to susceptible transition if days left immune=0

sub susceptibles

	dim ctr1, left_imm as integer

	select * from dataset
		where dataset.status=3 and dataset.days_left_imm=0 
		into reqd
	if tableinfo(reqd, tab_info_nrows) < 1 then 
		close table reqd
		exit sub
	end if
	close table reqd

	for ctr1=1 to tot

		fetch rec ctr1 from dataset

		if dataset.status=3 and dataset.days_left_imm=0 then

			newsus=newsus+1
		
			update dataset set
				status=0,
				day_sus=dayctr
				where rowid=ctr1
		end if
	next

end sub

'......................................................................
