# Supplementary material for: Using GIS to create synthetic disease outbreaks
Source: BMC Med Inform Decis Mak. 2007 Feb 14;7:4. doi: 10.1186/1472-6947-7-4 (PMC1805744; doi:10.1186/1472-6947-7-4)
Supplement: Additional File 1 — MapBasic program files. This archive contains all the files required to run the software if MapInfo Professional is installed. The OutbreakSim folder must be placed within the MapInfo folder. [file 1472-6947-7-4-S1.zip › OutbreakSim/Program Files/OBsim_lib.def]

'Outbreak simulation libray file
'20/10/2006
'Original code written by R Watkins, S Eagleson, S Beckett, G Garner.
'This code can be freely distributed and altered. Acknowledgement 
'of the original source is appreciated.

'subs
	declare sub betapert
	declare sub controlOB
	declare sub daily_results
	declare sub deincrement
	declare sub disease_states
	declare sub endemic
	declare sub endemic_poisson
	declare sub factorial
	declare sub infecteds
	declare sub insertcases
	declare sub insertcases_locn
	declare sub immunes
	declare sub load_data
	declare sub load_param
	declare sub main
	declare sub maps
	declare sub maps2
	declare sub outbreak
	declare sub outputs
	declare sub poisson
	declare sub postcode_counts
	declare sub progresswin
	declare sub reset_params
	declare sub start_up
	declare sub susceptibles
	declare sub triangle

' Global variables
	global 	SIR_Map, Cases_Map, rand_insert, day_insert, editParams, 
				endemic_spread, x, seed, runCtr, dayCtr, loops, finish, new_sim,  
				detec_day, outbreak_spread, R, OBwindow, OBlead, chooseOB, 
				chooseE, nodialogue, control_OB, nsus, nlat, ninfectious, nimm, 
				newsus, newlat, newinfectious, newimm, recip_ID, recip_ID_2, 
				recip_ID_OB, 	tot, f as integer

	global 	runtime, control_fact, min_densE, min_densOB, endemic_mean, la, 
				l, m, h, n, BP_value as float

	global 	sim_ID, P_code, pc_E_insert, pc_OB_insert as string

	global 	today, startdate as date

	type param_data
	category as smallint
	lat_l as float
	lat_m as float
	lat_h as float
	infectious_l as float	
	infectious_m as float
	infectious_h as float
	imm_l as float
	imm_m as float
	imm_h as float
	cont_buff_h as float
	cont_buff_l as float
	contacts as float
	susc as float
	p_detect as float
	end type


 global param_array(1) as param_data
