# Supplementary material for: Using GIS to create synthetic disease outbreaks
Source: BMC Med Inform Decis Mak. 2007 Feb 14;7:4. doi: 10.1186/1472-6947-7-4 (PMC1805744; doi:10.1186/1472-6947-7-4)
Supplement: Additional File 1 — MapBasic program files. This archive contains all the files required to run the software if MapInfo Professional is installed. The OutbreakSim folder must be placed within the MapInfo folder. [file 1472-6947-7-4-S1.zip › OutbreakSim/Program Files/OBsim_output.mb]

'Outbreak simulation output file
'20/10/2006
'Original code written by R Watkins, S Eagleson, S Beckett, G Garner.
'This code can be freely distributed and altered. Acknowledgement 
'of the original source is appreciated.

'Code summarises data and writes the output files, maps and graphs

Include "mapbasic.def"
Include "C:\Program Files\MapInfo\OutbreakSim\Program Files\OBsim_lib.def"

'produces results for each day and saves in results table

sub daily_results

dim  ctr, tot_cases, ctrE, ctrO, totAll as integer

	tot_cases=tableinfo(cases, tab_info_nrows)
	
'setup variables to count new endemic and outbreak cases
	ctrE = 0
	ctrO = 0

'sum cases for the current simulation day		
	for ctr = 1 to tot_cases
		fetch rec ctr from cases
				
		if cases.day = dayctr then
			if cases.how = "O" then
				ctrO = ctrO + 1
			elseif cases.how = "E" then
				ctrE = ctrE + 1
			end if
		end if
	next

	totAll = ctrE+ctrO

'write to results table
	insert into 
		results (run, day, case_E, case_OB, case_total, susceptible, latent, 
			infectious, immune, new_lat, new_infectious, new_imm, new_sus)
		values	(runctr, dayctr, ctrE, ctrO, totAll, nsus, nlat, ninfectious, 
			nimm, newlat, newinfectious, 	newimm, newsus)	
 
'graph these daily case totals from day 2 onwards (need 2 days to graph)
	if runctr=1 and dayctr=2 then
		graph day, case_E, case_OB, case_total From results 
			position (0,0) width 12 height 3.5
			using "C:\Program Files\MapInfo\OutbreakSim\Program Files\Linegraph.3tf" series in columns
		set graph
			title "Count of cases by day"
			subtitle ""
			footnote ""
			titlegroup "Day"
			titleaxisy1 "Count"

'update graph for subsequent days
	elseif dayctr>=2 then
		set graph
			title "Count of cases by day"
			subtitle ""
			footnote ""
			titlegroup "Day"
			titleaxisy1 "Count"
	end if

end sub


'......................................................................
'produces overall simulation results and main output dialogue
'at the end of each simulation run

sub outputs

dim 	output, tot_exp, tot_cases, ctr, ctrd, exp_outbreak, exp_endemic, inf_outbreak, 
		inf_endemic, tot_inf, case_outbreak, case_endemic, OB_contacts, totcols, colno,
		undetected_infOB, undetected_infE, tot_undetected as integer
dim		perc_outbreak, perc_endemic as float
dim 	colname as alias

	close table selection

'set up variables to count exposures, infections and cases, and sum these
	undetected_infOB = 0
	undetected_infE = 0
	inf_outbreak = 0
	inf_endemic = 0
	exp_endemic = 0
	exp_outbreak = 0	
	case_outbreak = 0
	case_endemic = 0

	tot_exp=tableinfo(exposures, tab_info_nrows)

	for ctr=1 to tot_exp
		fetch rec ctr from exposures		
		if exposures.how = "O" then
			exp_outbreak=exp_outbreak+1
		elseif exposures.how = "E" then	
			exp_endemic=exp_endemic+1
		end if

		if (exposures.how = "O") and (exposures.infected = 1) then
			inf_outbreak=inf_outbreak+1
		 elseif (exposures.how = "E") and (exposures.infected = 1) then
			inf_endemic=inf_endemic+1
		 end if

		if (exposures.how = "O") and (exposures.undetected = 1) then
			undetected_infOB=undetected_infOB+1
		 elseif (exposures.how = "E") and (exposures.undetected = 1) then
			undetected_infE=undetected_infE+1
		 end if

	next

	tot_inf=inf_outbreak+inf_endemic
	tot_undetected=undetected_infOB+undetected_infE

'calculate the proportion of exposed cases that were infected 
	if (inf_outbreak > 0) and (exp_outbreak>0) then
		perc_outbreak=round((inf_outbreak/exp_outbreak)*100,1)
		else perc_outbreak=0
	end if

	if (inf_endemic > 0) and (exp_endemic>0) then
		perc_endemic=round((inf_endemic/exp_endemic)*100,1)
	else perc_endemic=0
	end if

'calculate total number of cases across all days in the run
	tot_cases=tableinfo(cases, tab_info_nrows)

	for ctr=1 to tot_cases
		fetch rec ctr from cases
		if cases.how = "O" then
			case_outbreak=case_outbreak+1
		 elseif cases.how = "E" then
			case_endemic=case_endemic+1
		 end if
	
	next

'get # contacts from params table for OB in case it has been edited in array
	fetch rec 2 from params

		OB_contacts=params.contacts

'write summary results for each run 
	insert into
		summary (run, dayOBinfect, cases_OB, cases_E, exp_OB, exp_E, 
			infected_OB, infected_E, undetected_OB, undetected_E, n_sus, n_lat, 
			n_infectious, n_imm, ID_E_insert, ID_OB_insert, pcode_E_insert, pcode_OB_insert)
		values	(runctr, day_insert, case_outbreak, 	case_endemic, exp_outbreak, 
			exp_endemic, inf_outbreak, inf_endemic, undetected_infOB, undetected_infE, 
			nsus, nlat, ninfectious, nimm, recip_id, recip_id_ob, pc_E_insert, pc_OB_insert)

'write overall model settings and parameters to settings file 
'get # contacts from params table for OB in case it has been edited in array
	fetch rec 2 from params
		OB_contacts=params.contacts

	insert into
		settings (simID, rand_seed, days2run, runs, E_spread, OB_spread, E_insert, OB_insert,
			daysB4infect, insert_wind, m_densE, m_densOB, OB_control, control_val, 
			Elat_l, Elat_m, Elat_h, Einfecs_l, Einfecs_m, Einfecs_h, Eimm_l, Eimm_m, Eimm_h, 
			Ec_buff_h, Ec_buff_l, Econtacts,	Esusc, Ep_detect,
			OBlat_l, OBlat_m, OBlat_h, OBinfecs_l, OBinfecs_m, OBinfecs_h, OBimm_l, OBimm_m, OBimm_h, 
			OBc_buff_l, OBc_buff_h, OBcontacts, OBsusc, OBp_detect, poiss_mean)
		values	(sim_ID, seed, finish, loops, endemic_spread, outbreak_spread, chooseE, chooseOB,
			OBlead, OBwindow, min_densE, min_densOB, control_OB, control_fact, 
			param_array(1).lat_l, param_array(1).lat_m, param_array(1).lat_h, param_array(1).infectious_l, 
			param_array(1).infectious_m, param_array(1).infectious_h, param_array(1).imm_l, param_array(1).imm_m, 
			param_array(1).imm_h, param_array(1).cont_buff_h, param_array(1).cont_buff_l, param_array(1).contacts, 
			param_array(1).susc, param_array(1).p_detect,
			param_array(2).lat_l, param_array(2).lat_m, param_array(2).lat_h, param_array(2).infectious_l, 
			param_array(2).infectious_m, param_array(2).infectious_h, param_array(2).imm_l, param_array(2).imm_m, 
			param_array(2).imm_h, param_array(2).cont_buff_l, param_array(2).cont_buff_h, OB_contacts, 
			param_array(2).susc, param_array(2).p_detect, endemic_mean)


'produce dialogue summarising main information at end of each run
'can supress dialogue (nodialogue=1) when multiple runs
	if loops>1 and nodialogue=1 and runctr < loops then
		output=2
		goto afterdialogue
	end if

	dialog
		title "AROW Outbreak Generator"
		control statictext
		title "Simulation Completed"
		position 5,10

		control statictext
		title "Time taken per run"
		position 10,25
		control statictext
		title str$(runtime) + " minutes"
		position 75,25

		control statictext
		title "Output options"
		position 10,45
		control radiogroup

		title "Discard Simulation Data;Save Data and View Maps"
		value 2
		into output
		position 75,45

		control groupbox
		title "Simulation Results Summary"
		position 10,75
		width 220 height 45

		control statictext
		title "Total number exposed"
		position 25,90
		control statictext
		title str$(tot_exp)
		position 200,90

		control statictext
		title "Total number infected (+ undetected)"
		position 25,105
		control statictext
		title str$(tot_inf) + " (" + str$(tot_undetected) + ")"
		position 200,105

		control groupbox
		title "Summary by Component"
		position 10,125
		width 220 height 155

		control statictext
		title "Number exposed by outbreak spread"
		position 25,140
		control statictext
		title str$(exp_outbreak)
		position 200,140

		control statictext
		title "Number infected by outbreak spread"
		position 25,155
		control statictext
		title str$(inf_outbreak)
		position 200,155

		control statictext
		title "Percent of Outbreak exposed that became infected"
		position 25,170
		control statictext
		title str$(perc_outbreak)+ "%"
		position 200,170

		control statictext
		title "Number exposed by endemic spread"
		position 25,190
		control statictext
		title str$(exp_endemic)
		position 200,190

		control statictext
		title "Number infected by endemic spread"
		position 25,205
		control statictext
		title str$(inf_endemic)
		position 200,205

		control statictext
		title "Percent of Endemic exposed that became infected"
		position 25,220
		control statictext
		title str$(perc_endemic)+ "%" 
		position 200,220

		control statictext
		title "Number of endemic cases (incl. inserted case)"
		position 25,245
		control statictext
		title str$(case_endemic)
		position 200,245

		control statictext
		title "Number of outbreak cases (incl. inserted case)"
		position 25,260
		control statictext
		title str$(case_outbreak)
		position 200,260

		control OKButton
			position 80,290
		control cancelbutton
			position 130,290

		if commandinfo(cmd_info_dlg_ok) then
			else
			close all
			end program
		end if

'save data and view maps
		afterdialogue: if output=2 then

'4 output files to be exported (DBF) at the end of each run also indexed by runctr
		export exposures
		into "C:\Program Files\MapInfo\OutbreakSim\Analysis Files\Exposures" + " " + sim_ID+" run"+runctr + ".dbf"
		type "DBF" 
		overwrite
		charSet "WindowsLatin1"

		export cases
		into "C:\Program Files\MapInfo\OutbreakSim\Analysis Files\Cases" + " " + sim_ID+" run"+runctr + ".dbf"
		type "DBF" 
		overwrite
		charSet "WindowsLatin1"

		export pc_counts
		into "C:\Program Files\MapInfo\OutbreakSim\Analysis Files\pc_counts" + " " + sim_ID+" run"+runctr + ".dbf"
		type "DBF" 
		overwrite
		charSet "WindowsLatin1"


'----------
' when using historical endemic data this code adds simulated
' outbreak cases to the existing endemic table and exports

	if endemic_spread = 2 then

'open endemic data	
		open table "C:\Program Files\MapInfo\OutbreakSim\Parameter Files\baselineM"
		commit table baselineM
		as "C:\Program Files\MapInfo\OutbreakSim\Output Files\baseline"
		close table baselineM

		open table "C:\Program Files\MapInfo\OutbreakSim\Output Files\baseline" 
			as baseline
		open table "C:\Program Files\MapInfo\OutbreakSim\Output Files\sumEOB"
  			as sumEOB

'trim baseline data to same length as simulation length
	totcols = tableinfo(baseline, TAB_INFO_NCOLS)
	for colno = (finish + 1) to (totcols - 1)
		colname = "day" + Ltrim$(str$(colno))
		alter table baseline
		(drop colname)
	next


'append simulated OB data in PC counts to baseline data
		insert into baseline
			select * from pc_counts	


'update blank sumEOB table with sum of appended baseline table
'cycle through each column (analysis days) summing by postcode

		for ctrD = 2 to (finish + 1)
			colname = columninfo(baseline, "COL" & Ltrim$(Str$(ctrD)),1)
				'1=col_info_name

			add column sumEOB (colname)
			from baseline
			set to sum (colname)
			where COL1=COL1	
		next


		export sumEOB
		into "C:\Program Files\MapInfo\OutbreakSim\Analysis Files\sumEOB" + " " + sim_ID+" run"+runctr + ".dbf"
		type "DBF" 
		overwrite
		charSet "WindowsLatin1"
	
		close table sumEOB
		close table baseline

	end if


'----------
'3 output files exported once all runs complete: each file summarises all runs
		if runctr = loops then
			export results
			into "C:\Program Files\MapInfo\OutbreakSim\Analysis Files\Results" + " " + sim_ID + ".dbf"
			type "DBF" 
			overwrite
			charSet "WindowsLatin1"

			export summary
			into "C:\Program Files\MapInfo\OutbreakSim\Analysis Files\summary" + " " + sim_ID + ".dbf" 
			type "DBF" 
			overwrite
			charSet "WindowsLatin1"

			export settings
			into "C:\Program Files\MapInfo\OutbreakSim\Analysis Files\settings" + " " + sim_ID + ".dbf" 
			type "DBF" 
			overwrite
			charSet "WindowsLatin1"

			drop table settings	
	
		end if
	
'if output = 1 close all and don't save
		else close all

	end if

end sub


'......................................................................
'count cases by day by postcode - performed daily

sub postcode_counts
	
dim col_name, pcid  as string
dim  ctr, tot_active, pctot as integer

'define column for curren days counts
	col_name = "Day" + str$(dayctr)

'for current day, sum cases by postcode of case
	select pcrecip, Sum(infectious)
		from cases
   		group By pcrecip 
		where day = dayCtr
		into active
		
	tot_active=tableinfo(active, tab_info_nrows)

'retrieve totals for each postcode in table active
	for ctr=1 to tot_active

		fetch rec ctr from active
		pcid = active.pcrecip
		pctot = active.COL2
			
'transfer these totals to the corresponding row in pc_counts
		select * from pc_counts 
			where postcode = pcid
			into this_pc
			update this_pc 
			set col_name = pctot
	next
	close table active

end sub


'......................................................................
'drawsmap of cases showing state (SIR) information

sub maps

dim show, this_map as integer

	map from dataset, testarea
		position (7,0.5)
		width 6 height 6.5
	set map window frontwindow() 	zoom entire

	set window frontwindow()
		title "SIR Map: Simulation no. " + str$(runctr) + ":" + "   Day  " + str$(dayctr)

	set map layer 1
		display global global symbol (41,8421504,1,"MapInfo Cartographic",0,0)
	set map layer 2
		display global global pen (2,2,0)  
	set map redraw on
		shade window frontwindow () 1 with status values
			0 symbol (41,8421504,1,"MapInfo Cartographic",0,0), 			'susceptible
			1 symbol (34, 16776960,8),		' Latent
			2 symbol (34,16711680,8),		' Infectious
			3 symbol (34,255,8) 		' Immune

	set legend 

	 	layer 1 
	    	display on 
		   	shades off 
		   	symbols on 
		   	lines off 
		   	count on 
	    	title "Disease Status" font ("arial",0,9,0)
	    	subtitle "Day: " + str$(dayctr) font ("arial",0,8,0)
		   	ascending on 
		   	ranges font ("arial",0,8,0)
		   	  	"Susceptible" display off ,
		 		"Susceptible                " display on ,
  		 	  	"Latent" display on ,
  			  	"Infectious" display on ,
		 	  	"Immune" display on 

	this_map = frontwindow()
	set next document
		parent windowinfo(this_map,12) style 1
		create legend from window this_map
end sub


'......................................................................
'maps summary of just outbreak and baseline cases to show distribution

sub maps2

dim show, this_map as integer

'draw map of just the last day
	map from cases, dataset, testarea
		position (7,0)
		width 6 height 6
		set map window frontwindow() zoom entire

	set window frontwindow()
		title "Cases Map: Simulation no. " + str$(runctr) + ":" + "   Day  " + str$(dayctr)

	set map layer 1
		display global global symbol (34,0,8)
	set map layer 2
		display global global symbol (41,8421504,1,"MapInfo Cartographic",0,0)
	set map layer 3
		display global global pen (2,2,0)

	shade 1 with how values
		"E" symbol (34,255,8) ,
		"O" symbol (34,16711680,8) 
	'	default symbol (40,0,12) 

	set legend 
	  	layer 1 
	   	display on 
	   	shades off 
	   	symbols on 
	   	lines off 
	   	count on 
	   	title "Case Distributon" font ("arial",0,9,0)
	   	subtitle "Day: " + str$(dayctr) font ("arial",0,8,0)
	   	ascending on 
	   	ranges font ("arial",0,8,0)
	   	  	"Non-cases" display off ,
   	 	  	"Endemic cases        " display on ,
   		  	"Outbreak cases" display on


	this_map = frontwindow()
	set next document
		parent windowinfo(this_map,12) style 1
		create legend from window this_map
end sub


'......................................................................
'generate values from a poisson distribution
sub poisson

dim a,r1,r2 as float
dim i as integer
 				
'la=lamba, average or expected value 

		r1=rnd(1)
		i=0
		a=exp(-la)
		do while r1>a
			r2=rnd(1)
			r1=r1*r2
			i=i+1
		loop 
		x=i

end sub


'......................................................................
'randomly sample from a beta-pert distribution

sub betapert

	dim  f1, f2, f3, a1, a2, mode, r1, r2, pbetamode, pbeta, B_value as float

'Beta-pert calculation
'vose website equation
	a1 = (4*m + h - 5*l)/(h-l)
	a2 = (5*h - l - 4*m)/(h-l)

	mode = (a1-1)/(a1+a2-2)

	n = a1-1
	call factorial
	f1=f

	n = a2-1
	call factorial
	f2=f

	n = a1+a2-1
	call factorial
	f3=f

'beta probability density function
' for max density at mode

	pbetamode = (mode^(a1-1))*((1-mode)^(a2-1))*f3/(f1*f2)
 	B_value = -1

	do 
		r1 = rnd(1)
		pbeta = (r1^(a1-1))*((1-r1)^(a2-1))*f3/(f1*f2)

		r2 = rnd(1)

		if r2 <=pbeta/pbetamode then
			B_value = r1
		end if
	loop while B_value = -1

'rescale B_value using pert parameters

	BP_value = round((l + (h-l)*B_value), 1)

end sub


'......................................................................
'Code to calculate factorial

sub factorial 

	dim i as integer

	if n < 0 then
		note "Error: n (" + n + ") must be non-negative. Program will end."
		close all
		end program
	elseif n = 0 then
		f = 1
	else
		f = 1
		for i = 1 to n
			f = f*i
		next
	end if

end sub


'......................................................................
'generate values from a triangle distribution

sub triangle

	'returns random number from a triangular distribution
	'first test if the value is < or > the mode
	'use different equations for < or >=

	dim u,w as float
	
	u=rnd(1)
  	if u<=(m-l)/(h-l) then w=l+((h-l)*(m-l)*u)^0.5
	elseif u>(m-l)/(h-l) then w=h-((h-l)*(h-m)*(1-u))^0.5
	end if

	x=round(w,1)

end sub


'......................................................................
'generate window displaying simulation run progress
'uses a blank background

sub progresswin

	if runctr=1 and dayctr=1 then
		open table "C:\Program Files\MapInfo\OutbreakSim\blank" as blank
		map from blank
			position (2,6) width 5 height 0.5
		set window windowID(1)
			title "Loading data ..."
	else  
		set window windowID(1)   'win_id1
			front
			title " Simulation progress:  Run " + str$(runctr) + " of " + str$(loops) + ", " 
				+ " Day " + str$(dayctr) + " of " + str$(finish)
	end if 

end sub

'......................................................................
