# Supplementary material for: Using GIS to create synthetic disease outbreaks
Source: BMC Med Inform Decis Mak. 2007 Feb 14;7:4. doi: 10.1186/1472-6947-7-4 (PMC1805744; doi:10.1186/1472-6947-7-4)
Supplement: Additional File 1 — MapBasic program files. This archive contains all the files required to run the software if MapInfo Professional is installed. The OutbreakSim folder must be placed within the MapInfo folder. [file 1472-6947-7-4-S1.zip › OutbreakSim/Program Files/OBsim_project.mbp]

[Link]
	application=C:\Program Files\MapInfo\OutbreakSim\Program Files\OBsim_project.mbx
	module=OBsim_sim.MBO
	module=OBsim_infect.MBO
	module=OBsim_output.MBO
