# Supplementary material for: Using GIS to create synthetic disease outbreaks
Source: BMC Med Inform Decis Mak. 2007 Feb 14;7:4. doi: 10.1186/1472-6947-7-4 (PMC1805744; doi:10.1186/1472-6947-7-4)
Supplement: Additional File 1 — MapBasic program files. This archive contains all the files required to run the software if MapInfo Professional is installed. The OutbreakSim folder must be placed within the MapInfo folder. [file 1472-6947-7-4-S1.zip › OutbreakSim/Program Files/OBsim_sim.mb]

'Outbreak simulation main file
'20/10/2006
'Original code written by R Watkins, S Eagleson, S Beckett, G Garner.
'This code can be freely distributed and altered. Acknowledgement 
'of the original source is appreciated.

'This code defines the main structure of the simulation
'Simulates outbreaks of disease in the PC_map file by postcode

Include "mapbasic.def"
Include "C:\Program Files\MapInfo\OutbreakSim\Program Files\OBsim_lib.def"

sub main

'declare variables 
	dim elapsed, start as float

'set basic options 
	set progressbars off
	set distance units "km"
	set area units "sq km"
	set format date "local"

'close any open files and define start time
	close all
	start=timer()

'copy results tables to receive new data, get simulation settings
'from startup dialog and load spread parameters into array
	call start_up		
   	call load_param

'allocate random number generator seed to r and set run counter
	r = seed 
	runCtr = 1

'begin the outer run loop for each simulation run (replication)
'seed the random number generator to initialise the Rnd() function
'set overall totals to zero
'load data and obtain location to insert first cases
	do
		randomize with r
		today=curdate()
		dayCtr=1

		nsus=0
		nlat=0
		ninfectious=0
		nimm=0
	
		call load_data	
		call insertcases_locn

'begin the inner daily loop and set daily totals to zero
		do
			newsus=0 
			newlat=0
			newinfectious=0
			newimm=0
		
'open progress window, insert initial cases in dataset 
'and adjust # contacts to control outbreak spread if required
			call progresswin
			call insertcases
			call controlOB

'spread disease, deincrement counter variables which determine time
'in each state and progress between states, and collate daily results
			call disease_states
			call deincrement
			call daily_results

'produce SIR map for final run on final day of analysis
			if runctr=loops and dayctr=finish and SIR_Map = 1 then
				call maps
			end if

'produce map of OB and E cases for final run on final day of analysis
			if runctr=loops and dayctr=finish and Cases_Map = 1 then
				call maps2
			end if

'sum case counts for each day by postcode in table pc_counts
			call postcode_counts

'increment day counter and loop until total number of days
			dayCtr = dayCtr + 1
			today = today + 1
		loop until (dayCtr-1) = finish

'calculate elapsed time and end of simulation run
		elapsed = timer() - start
		runtime = round(elapsed/60,0.1)

'calculates overall simulation results, produces summary dialog
'and saves results
		call outputs

'increment run counter
		runCtr = runCtr + 1
		r=r+1

'close single-run tables and reset parameters if another run required
		if loops > 1 and runctr -1 < loops then 
			close table dataset
			close table exposures
			close table cases
			close table pc_counts
			call reset_params
		end if

	loop until (runCtr-1)=loops

end sub


'......................................................................
'saves a copy of all master results tables to receive new data
'gets simulation settings via dialog
'populates table pc counts with the correct number of columns

sub start_up

dim ctr as integer
dim col_name as string

	open table "C:\Program Files\MapInfo\OutbreakSim\Parameter Files\parametersM"
		commit table parametersM
		as "C:\Program Files\MapInfo\OutbreakSim\Output Files\parameters"

	open table "C:\Program Files\MapInfo\OutbreakSim\Parameter Files\resultsM"
		commit table resultsM
		as "C:\Program Files\MapInfo\OutbreakSim\Output Files\results"

	open table "C:\Program Files\MapInfo\OutbreakSim\Parameter Files\summaryM"
		commit table summaryM
		as "C:\Program Files\MapInfo\OutbreakSim\Output Files\summary"

	open table "C:\Program Files\MapInfo\OutbreakSim\Parameter Files\settingsM"
		commit table settingsM
		as "C:\Program Files\MapInfo\OutbreakSim\Output Files\settings"

	open table "C:\Program Files\MapInfo\OutbreakSim\Parameter Files\exposuresM"
		commit table exposuresM
		as "C:\Program Files\MapInfo\OutbreakSim\Output Files\exposures"

	open table "C:\Program Files\MapInfo\OutbreakSim\Parameter Files\casesM"
		commit table casesM
		as "C:\Program Files\MapInfo\OutbreakSim\Output Files\cases"

	open table "C:\Program Files\MapInfo\OutbreakSim\Parameter Files\pc_countsM"
		commit table pc_countsM
		as "C:\Program Files\MapInfo\OutbreakSim\Output Files\pc_counts"
		
	close all

	dialog

		Title "AROW OUTBREAK GENERATOR"

		control groupbox
		title "GENERAL SIMULATION SETTINGS"
		position 5,10
		width 270 height 90

		control statictext
		title "Assign a simulation ID"
		position 15,25
		control EditText
		value day(curdate()) + "-" + month(curdate()) + "-" + year(curdate()) + "-S1"
		into sim_ID
		width 65
		position 200,25

		control statictext
		title "Random number generator seed"
		position 15,40
		control edittext
		value 1
		position 200,40
		into seed
		width 30
				
		control statictext
		title "Days to run simulation"
		position 15,55
		control edittext
		value 50
		into finish
		position 200,55
		width 30

		control statictext
		title "Number of times to repeat this simulation (runs)"
		position 15,70
		control edittext
		value 1
		into loops
		position 200,70
		width 30
		
		control statictext
		title "If multiple runs, supress run summary dialogue"
		position 25,85
		control checkbox
		value 1
		into nodialogue
		position 200,85
		width 45

		control groupbox
		title "COMPONENTS OF DISEASE SPREAD TO INCLUDE"
		position 5, 105
		width 270 height 45

		control statictext
		title "Endemic"
		position 15,120
		
		control popupmenu
		title "simulate p-p;get from file;none;poisson       "
		value 2
		into endemic_spread
		position 200,120

		control statictext
		title "Outbreak"
		position 15,135

		control popupmenu
		title "simulate;none               "
		value 1
		into outbreak_spread
		position 200,135

		control groupbox
		title "INSERTION OF INITIAL ENDEMIC AND OUTBREAK CASES (P-P SIM)"
		position 5, 155
		width 270 height 160

		control statictext
		title "Location to insert first endemic case"
		position 15,170

		control popupmenu
		title "random;select postcode;select location ID;density-based"
		value 1
		into chooseE
		position 200,170
		width 65

		control statictext
		title "Location to insert first outbreak case"
		position 15,185

		control popupmenu
		title "random;select postcode;select location ID;density-based"
		value 1
		into chooseOB
		position 200,185
		width 65

		control statictext
		title "Time to insert first outbreak case"
		position 15,200

		control popupmenu
		title "random;select day number"
		value 1
		into rand_insert
		position 200,200
		width 65

		control statictext
		title "Day to insert first OB case (skip if random)"
		position 15,215
		control edittext
		value 0
		into day_insert
		position 200, 215
		width 30

		control groupbox
		title "If random day of insertion for first OB case:"
		position 15,235
		width 250 height 45

		control statictext
		title "Minimum number of days *before* random OB inserted"
		position 30,250
		control edittext
		value 10
		into OBlead
		position 220,250
		width 30

		control statictext
		title "Subsequent number of days where OB can be inserted"
		position 30,265
		control edittext
		value 10
		into OBwindow
		position 220,265
		width 30

		control statictext
		title "Day after OB case insertion to start OB control (0=no control)"
		position 15,285
		control edittext
		value 10
		into control_OB
		position 220, 285
		width 30

		control statictext
		title "OB control multiplier (reduces the number of contacts)"
		position 30,300
		control edittext
		value 0.7
		into control_fact
		position 220,300
		width 30

		control groupbox
		title "OTHER SETTINGS"
		position 5, 320
		width 270 height 53

		control statictext
		title "Edit disease spread parameters"
		position 15,332
		control checkbox
		value 1
		into editParams
		position 220,332
		width 30

		control statictext
		title "Display final SIR map"
		position 15,345
		control checkbox
		value 1
		into SIR_Map
		position 220,345

		control statictext
		title "Display final cases map"
		position 15,358
		control checkbox
		value 1
		into Cases_Map
		position 220,358

		control okbutton
    		position 125,375

		control cancelbutton
  			position 165,375

		if commandinfo(cmd_info_dlg_ok)Then
			else
			close all
			end program
		end if


'add enough columns in pc_counts for days in the simulation

	open table "C:\Program Files\MapInfo\OutbreakSim\Output Files\pc_counts" as pc_counts 

	for ctr=1 to finish
		col_name = "Day" + ctr
		alter table pc_counts(add col_name integer)
	next

'create table to sum data if using an existing endemic dataset 

	if endemic_spread = 2 then
		commit table pc_counts
		as "C:\Program Files\MapInfo\OutbreakSim\Output Files\sumEOB"
	end if

	close all

end sub


'......................................................................
'selection of time and location parameters to insert first cases 

sub insertcases_locn

dim z as float
dim S_num, ctr as integer

'random selection of location and day to insert first cases
'this random selection is repeated for each new run

'randomly selects recipient ID: first endemic case
	if chooseE = 1 and endemic_spread = 1 then
		z = rnd(1)
		recip_ID = round(0.5+z*tot,1)
	end if

'randomly selects recipient ID: first outbreak case
	if chooseOB = 1 and outbreak_spread = 1 then
		z = rnd(1)
		recip_ID_OB = round(0.5+z*tot,1)
	end if

'calculate day to insert 1st OB case when day is randomly selected
'allows a specified lead time before OB insert and specified window for insert
'(first endemic case always inserted on day 1)

	if rand_insert = 1 and outbreak_spread = 1 then
		z = rnd(1)
		day_insert = OBlead + round(0.5 + z*OBwindow,1)
	end if

'----------
'selection of a specific location to insert first cases by PC, ID, density
'selected on the first run. The same selection is used for each subsequent 
'simulation run for ID and PC, but density-based selections are re-sampled.

	if runctr = 1 then
'randomly select ID within a specified postcode for first E case
		if chooseE = 2 and endemic_spread = 1 then

		dialog
		Title "Specify location to insert first endemic case" 
		control statictext
		title "Choose postcode to insert first endemic case"
		position 10,15
		control edittext
		value 0
		into P_code
		position 180,15
		width 30

		control okbutton
    		position 85,40
		control cancelbutton
  			position 135,40

			if commandinfo(cmd_info_dlg_ok) then
				else
				close all
				end program
			end if

'check if selected postcode is valid
		select * from dataset
			where dataset.pc=p_code 
			into matches
		if tableinfo(matches, TAB_INFO_NROWS) < 1 then
			note "This postcode doesn't exist. Try again"
			note tableinfo(matches, TAB_INFO_NROWS)
		
			dialog
			Title "Specify location to insert first endemic case" 
			control statictext
			title "Choose postcode to insert first endemic case"
			position 10,15
			control edittext
			value 0
			into P_code
			position 180,15
			width 30

			control okbutton
    			position 85,40
			control cancelbutton
  				position 135,40

			if commandinfo(cmd_info_dlg_ok) then
				else
				close all
				end program
			end if

			select * from dataset
				where dataset.pc=p_code 
				into matches
				if tableinfo(matches, TAB_INFO_NROWS) < 1 then
					note "Wrong again. Bye-bye."
					end program
				end if
		end if

'randomly select the endemic recip_ID based on postcode selection

				select * from dataset where PC=p_code
					into eligible
				S_num=tableinfo(eligible, tab_info_nrows)
				z = rnd(1)
				recip_ID_2 = round(0.5+z*S_num,1)
				fetch rec recip_ID_2 from eligible
				recip_ID = eligible.ID
				close table eligible

'----------
'specify ID for first case
		elseif chooseE = 3 and endemic_spread = 1 then

		dialog
		Title "Specify ID of the first endemic case"
		control statictext
		title "Valid ID range 1 - " + tot
		position 10,10
		control statictext
		title "Specify ID number of the first endemic case"
		position 10,25
		control edittext
		value 1
		into recip_ID
		position 180,25
		width 30

		control okbutton
	   		position 85,50
		control cancelbutton
  			position 135,50

		if commandinfo(cmd_info_dlg_ok)Then
			else
			close all
			end program
		end if

		if recip_ID > tot then
			note "ID out of range. Program will end."
			end program
		end if

'----------
'randomly select ID within a specified population density for first E case
		elseif chooseE = 4 and endemic_spread = 1 then

		dialog
		Title "Specify population density to insert first endemic case" 
		control statictext
		title "Specify minimum PC population density (ID per sqkm)"
		position 10,15
		control edittext
		value 0
		into min_densE
		position 220,15
		width 30

		control okbutton
    		position 85,40
		control cancelbutton
  			position 135,40

		if commandinfo(cmd_info_dlg_ok) then
			else
			close all
			end program
		end if

'check if selected density is valid
		select * from dataset
			where dataset.IDperSqkm>=min_densE 
			into matches
		if tableinfo(matches, TAB_INFO_NROWS) < 1 then
			note "This density produces 0 eligible cases. Try again"
			note tableinfo(matches, TAB_INFO_NROWS)
			close table matches	
	
			dialog
			Title "Specify minimum density to insert first endemic case" 
			control statictext
			title "Specify minimum PC population density (ID per sqkm)"
			position 10,15
			control edittext
			value 0
			into min_densE
			position 220,15
			width 30

			control okbutton
    			position 85,40
			control cancelbutton
  				position 135,40

			if commandinfo(cmd_info_dlg_ok) then
				else
				close all
				end program
			end if

			select * from dataset
				where dataset.IDpersqkm>=min_densE 
				into matches
				if tableinfo(matches, TAB_INFO_NROWS) < 1 then
					note "Wrong again. Bye-bye."
					end program
				end if
			close table matches
		end if

'randomly select the endemic recip_ID based on density selection

			select * from dataset where IDpersqkm>=min_densE
				into eligible
			S_num=tableinfo(eligible, tab_info_nrows)
			z = rnd(1)
			recip_ID_2 = round(0.5+z*S_num,1)
			fetch rec recip_ID_2 from eligible
			recip_ID = eligible.ID
			close table eligible

		end if

'----------
'randomly select ID for first OB case within a specified postcode
		if chooseOB = 2 and outbreak_spread = 1 then

			dialog
			Title "Specify location to insert first outbreak case"
			control statictext
			title "Choose postcode to insert first outbreak case"
			position 10,15
			control edittext
			value 0
			into P_code
			position 180,15
			width 30
			control okbutton
	    		position 85,40
			control cancelbutton
	  			position 135,40

			if commandinfo(cmd_info_dlg_ok) then
				else
				close all
				end program
			end If

'check if selected postcode is valid
			select * from dataset
				where dataset.pc=p_code 
				into matches
			if tableinfo(matches, TAB_INFO_NROWS) < 1 then
				note "This postcode doesn't exist. Try again"
		
				dialog
				title "Specify location to insert first outbreak case"
				control statictext
				title "Choose postcode to insert first outbreak case"
				position 10,15
				control edittext
				value 0
				into P_code
				position 180,15
				width 30

				control okbutton
    				position 85,40
				control cancelbutton
  					position 135,40

				if commandinfo(cmd_info_dlg_ok) then
					else
					close all
					end program
				end if

				select * from dataset
					where dataset.pc=p_code 
					into matches
				if tableinfo(matches, TAB_INFO_NROWS) < 1 then
					note "Wrong again. Bye-bye."
					end program
				end if
			end if

'randomly select the endemic recip_ID_OB based on postcode selection

			select * from dataset where PC=p_code
				into eligible
			S_num=tableinfo(eligible, tab_info_nrows)
			z = rnd(1)
			recip_ID_2 = round(0.5+z*S_num,1)
			fetch rec recip_ID_2 from eligible
			recip_ID_OB = eligible.ID
			close table eligible

'----------
'specify ID for first outbreak case
		elseif chooseOB = 3 and outbreak_spread = 1 then

			dialog
			title "Specify ID of the first outbreak case" 
			control statictext
			title "Valid ID range 1 - " + tot
			position 10,10
			control statictext
			title "Specify ID number of the first outbreak case"
			position 10,25
			control edittext
			value 1
			into recip_ID_OB
			position 180,25
			width 30

			control okbutton
	    		position 85,50
			control cancelbutton
	  			position 135,50

			if commandinfo(cmd_info_dlg_ok) then
				else
				close all
				end program
			end if

			if recip_ID_OB > tot then
				note "ID out of range. Program will end."
				end program
			end if

'----------
'randomly select ID within a specified population density for first OB case
		elseif chooseOB = 4 and outbreak_spread = 1 then

		dialog
		title "Specify population density to insert first outbreak case"
		control statictext
		title "Specify minimum PC population density (ID per sqkm)"
		position 10,15
		control edittext
		value 0
		into min_densOB
		position 220,15
		width 30

		control okbutton
    		position 85,40
		control cancelbutton
  			position 135,40

		if commandinfo(cmd_info_dlg_ok) then
			else
			close all
			end program
		end if

'check if selected density is valid
		select * from dataset
			where dataset.IDpersqkm>=min_densOB 
			into matches
		if tableinfo(matches, TAB_INFO_NROWS) < 1 then
			note "This density produces 0 eligible cases. Try again"
			note tableinfo(matches, TAB_INFO_NROWS)
			close table matches		

			dialog
			title "Specify density to insert first outbreak case"
			control statictext
			title "Specify minimum PC population density (ID per sqkm)"
			position 10,15
			control edittext
			value 0
			into min_densOB
			position 220,15
			width 30

			control okbutton
    			position 85,40
			control cancelbutton
  				position 135,40

			if commandinfo(cmd_info_dlg_ok) then
				else
				close all
				end program
			end if

			select * from dataset
				where dataset.IDpersqkm>=min_densOB 
				into matches
				if tableinfo(matches, TAB_INFO_NROWS) < 1 then
					note "Too small again. Bye-bye."
					end program
				end if
			close table matches	
		end if

'randomly select the outbreak recip_ID_OB based on density selection

				select * from dataset where IDpersqkm>=min_densOB
					into eligible
				S_num=tableinfo(eligible, tab_info_nrows)
				z = rnd(1)
				recip_ID_2 = round(0.5+z*S_num,1)
				fetch rec recip_ID_2 from eligible
				recip_ID_OB = eligible.ID
				close table eligible
		end if

	end if


'----------
' for runctr>1 redo random sample using the specified minimum density
' so selection is randomised within selected density
	
	if runctr > 1 then

'randomly select the outbreak recip_ID_OB based on density selection
		if chooseOB = 4 and outbreak_spread = 1 then
			select * from dataset where IDpersqkm<=min_densOB
				into eligible
			S_num=tableinfo(eligible, tab_info_nrows)
			z = rnd(1)
			recip_ID_2 = round(0.5+z*S_num,1)
			fetch rec recip_ID_2 from eligible
			recip_ID_OB = eligible.ID
			close table eligible
		end if

'randomly select the endemic recip_ID based on density selection
		if chooseE = 4 and endemic_spread = 1 then

			select * from dataset where IDpersqkm<=min_densE
				into eligible
			S_num=tableinfo(eligible, tab_info_nrows)
			z = rnd(1)
			recip_ID_2 = round(0.5+z*S_num,1)
			fetch rec recip_ID_2 from eligible
			recip_ID = eligible.ID
			close table eligible
		end if

	end if
 

'----------
'if poisson method used to generate endemic data, need to specify the 
'mean value on the first run. The same mean is used for each subsequent 
'simulation run.

	if runctr = 1 then

		if endemic_spread = 4 then

'dialog to specify poisson mean for endemic cases per day. Must be >0. 

		dialog
		title "Specify poisson mean value for endemic case generation" 
		control statictext
		title "Value must be > 0.  E.g. 1 or 0.2"
		position 10,20
		control statictext
		title "Specify the poisson mean number of endemic cases per day"
		position 10,45
		control edittext
		value 0.5
		into endemic_mean
		position 220,45
		width 30

		control okbutton
    		position 85,70
		control cancelbutton
  			position 135,70

		if commandinfo(cmd_info_dlg_ok) then
			else
			close all
			end program
		end if

		if endemic_mean <=0 then
			note "Mean must be >0. Program will end."
			end program
		end if

		end if

	end if

end sub


'......................................................................
'infects first cases to start disease spread
'first cases are inserted as infectious on the day of insertion
'these cases are not represented in the 'newinfectious' counter.

sub insertcases

	dim cat as integer
	dim x_loc, y_loc as float

'insert first endemic case: location to infect on day 1
	if DayCtr = 1 and endemic_spread = 1 then
		select * from dataset
		where ID = recip_ID
		into insert

'get values to put 1st endemic case in exposures table
'parameters for endemic spread are cat=1

		cat=1
		pc_E_insert = dataset.pc	
		x_loc = dataset.x_coord
		y_loc = dataset.y_coord

		h=param_array(cat).infectious_h
		m=param_array(cat).infectious_m
		l=param_array(cat).infectious_l
	
		call betapert

		update insert
			set status = 2, how = "E", day_infectious = dayctr,
			days_left_infectious = BP_value 

		insert into
			exposures(day, source, recipient, infected, undetected, how, PCsource, PCrecip)
			values(dayctr, 0, recip_ID, 1, 0, "E", "I", pc_E_insert)

		insert into 
			cases(day, recipientID, how, PCrecip, infectious, xloc, yloc, obj)
				values(dayctr, recip_ID, "E", PC_E_insert, 1, x_loc, y_loc, createpoint(x_loc, y_loc))
		close table insert
		
		nsus=nsus-1
		ninfectious=ninfectious+1								

	end if

'insert first OB case: day and location to infect 
	if DayCtr = day_insert and outbreak_spread = 1 then
		select * from dataset
			where ID = recip_ID_OB
			into insert

'get values to put 1st outbreak case in exposures table
'parameters for OB spread are cat=2 (2nd row)

		cat=2 
		pc_OB_insert = dataset.pc	
		x_loc = dataset.x_coord
		y_loc = dataset.y_coord

		h=param_array(cat).infectious_h
		m=param_array(cat).infectious_m
		l=param_array(cat).infectious_l

		call betapert
				
		update insert
			set status = 2, how = "O", day_infectious = dayctr,
			days_left_infectious = BP_value

		insert into
			exposures(day, source, recipient, infected, undetected, how, PCsource, PCrecip)
			values(dayctr, 0, recip_ID_OB, 1, 0, "O", "I", PC_OB_insert)

		insert into 
			cases(day, recipientID, how, PCrecip, infectious, xloc, yloc, obj)
				values(dayctr, recip_ID_OB, "O", PC_OB_insert, 1, x_loc, y_loc, createpoint(x_loc, y_loc))

		close table insert

		nsus=nsus-1
		ninfectious=ninfectious+1														

	end if
end sub


'......................................................................
'load data and calculate initial totals

sub load_data

	dim ctr as integer

	if runctr = 1 then

'open tables
		open table "C:\Program Files\MapInfo\OutbreakSim\Parameter Files\addresspts" as dataset
		open table "C:\Program Files\MapInfo\OutbreakSim\Parameter Files\PC_map" as testarea
		open table "C:\Program Files\MapInfo\OutbreakSim\Output Files\results" as results
		open table "C:\Program Files\MapInfo\OutbreakSim\Output Files\summary" as summary
		open table "C:\Program Files\MapInfo\OutbreakSim\Output Files\settings" as settings
		open table "C:\Program Files\MapInfo\OutbreakSim\Output Files\exposures" as exposures
		open table "C:\Program Files\MapInfo\OutbreakSim\Output Files\cases" as cases
		open table "C:\Program Files\MapInfo\OutbreakSim\Output Files\pc_counts" as pc_counts

'when multiple runs, testarea, results, summary and settings stay open (results recorded by run)
	elseif runctr > 1 then
		open table "C:\Program Files\MapInfo\OutbreakSim\Parameter Files\addresspts" as dataset
		open table "C:\Program Files\MapInfo\OutbreakSim\Output Files\exposures" as exposures
		open table "C:\Program Files\MapInfo\OutbreakSim\Output Files\cases" as cases
		open table "C:\Program Files\MapInfo\OutbreakSim\Output Files\pc_counts" as pc_counts
	end if

	tot=tableinfo(dataset, tab_info_nrows)

	for ctr=1 to tot
		fetch rec ctr from dataset
			do case dataset.status
				case 0
					nsus=nsus+1
				case 1
					nlat=nlat+1
				case 2
					ninfectious=ninfectious+1
				case 3
					nimm=nimm+1
			end case
	next

end sub


'......................................................................
'deincrements day counter variables for latent, infectious and immune periods

sub deincrement

	dim ctr1,ctr2 as integer

	for ctr1=1 to tot
		fetch rec ctr1 from dataset

			if dataset.status=1 then
				update dataset set
					days_left_lat=dataset.days_left_lat-1
					where rowid=ctr1
				elseif dataset.status=2 then 
					update dataset set 
						days_left_infectious=dataset.days_left_infectious-1
						where rowid=ctr1
				elseif dataset.status=3 then 
					update dataset set 
						days_left_imm=dataset.days_left_imm-1
						where rowid=ctr1
		end if

	next

end sub


'......................................................................
'reduces # contacts after day of control if specified - updates parameter array
'uses a specified multiplier control_fact 
'important that this code only operates on the array data

sub controlOB

dim control_start as integer

	control_start = day_insert + control_OB
	if control_OB > 0 and dayctr >= control_start then
		param_array(2).contacts=int(param_array(2).contacts*control_fact)
	end if

end sub


'......................................................................
'loads disease parameters into arrays and allows editing prior to simulation
'if edited, updates table

sub load_param

	dim param_length, ctr1 as integer

	open table "C:\Program Files\MapInfo\OutbreakSim\Output Files\parameters.tab" as params
	
	param_length=tableinfo("params",tab_info_nrows)
	redim param_array(param_length)
	
		for ctr1=1 to param_length
			fetch rec ctr1 from params
			param_array(ctr1).category=params.category
			param_array(ctr1).lat_l=params.lat_l
			param_array(ctr1).lat_m=params.lat_m
			param_array(ctr1).lat_h=params.lat_h
			param_array(ctr1).infectious_l=params.infectious_l
			param_array(ctr1).infectious_m=params.infectious_m
			param_array(ctr1).infectious_h=params.infectious_h
			param_array(ctr1).imm_l=params.imm_l
			param_array(ctr1).imm_m=params.imm_m
			param_array(ctr1).imm_h=params.imm_h
			param_array(ctr1).cont_buff_l=params.cont_buff_l
			param_array(ctr1).cont_buff_h=params.cont_buff_h
			param_array(ctr1).contacts=params.contacts
			param_array(ctr1).susc=params.susc
			param_array(ctr1).p_detect=params.p_detect
		next

' load the parameters to the screen for editing
		if editParams = 1 then

		dialog
		title "Disease Spread Parameters"		
' column headings
' column 1 - Component
	control statictext
		title "Component"
	position 5,5

' column 2 - minimum latent period
	control statictext
		title "latent (min)"
	position 55,5

' column 3 - modal latent period
	control statictext
		title "latent (mode)"
	position 105,5

' column 4 -  maximum latent period
	control statictext
		title "latent (max)"
	position 155,5

' column 5 - minimum infectious period
	control statictext
			title "infs (min)"
	position 205,5

' column 6 - modal infectious period
	control statictext
			title "infs (mode)"
	position 255,5

' column 7 - maximum infectious period
	control statictext
		title "infs (max)"
	position 305,5

' column 8 - minimum immune period
	control statictext
		title "immune (min)"
	position 355,5

' column 9 - modal immune period


	control statictext

		title "immune (mode)"
	position 405,5

' column 10 - maximum immune period
	control statictext
		title "immune (max)"
	position 455,5

' column 11 - maximum Buffer width
	control statictext
		title "buffer (min)"
	position 505,5

' column 12 - minimum Buffer width
	control statictext
		title "buffer (max)"
	position 555,5

' column 13 - average contacts per day
	control statictext
		title "contacts"
	position 605,5

' column 14 - average susceptibility
	control statictext
		title "susceptibility"
	position 655,5

' column 15 - pr of detection
	control statictext
		title "pr detection"
	position 705,5

' rows
' row 1 - endemic parameters 
	control statictext
		title "Endemic"
		position 5,22

	control edittext
		value param_array(1).lat_l
		into param_array(1).lat_l
		position 55,20 width 20

	control edittext
		value param_array(1).lat_m
		into param_array(1).lat_m
		position 105,20 width 20

	control edittext
		value param_array(1).lat_h
		into param_array(1).lat_h
		position 155,20 width 20

	control edittext
		value param_array(1).infectious_l
		into param_array(1).infectious_l
		position 205,20 width 20

	control edittext
		value param_array(1).infectious_m
		into param_array(1).infectious_m
		position 255,20 width 20

	control edittext
		value param_array(1).infectious_h
		into param_array(1).infectious_h
		position 305,20 width 20

	control edittext
		value param_array(1).imm_l
		into param_array(1).imm_l
		position 355,20 width 25

	control edittext
		value param_array(1).imm_m
		into param_array(1).imm_m
		position 405,20 width 25

	control edittext
		value param_array(1).imm_h
		into param_array(1).imm_h
		position 455,20 width 25

	control edittext
		value param_array(1).cont_buff_l
		into param_array(1).cont_buff_l
		position 505,20 width 25 

	control edittext
		value param_array(1).cont_buff_h
		into param_array(1).cont_buff_h
		position 555,20 width 25 

	control edittext
		value param_array(1).contacts
		into param_array(1).contacts
		position 605,20 width 25 

	control edittext
		value param_array(1).susc
		into param_array(1).susc
		position 655,20 width 25 

	control edittext
		value param_array(1).p_detect
		into param_array(1).p_detect
		position 705,20 width 20 

' row 2 - outbreak parameters
	control statictext
		title "Outbreak"
		position 5,42

	control edittext
		value param_array(2).lat_l
		into param_array(2).lat_l
		position 55,40 width 20

	control edittext
		value param_array(2).lat_m
		into param_array(2).lat_m
		position 105,40 width 20

	control edittext
		value param_array(2).lat_h
		into param_array(2).lat_h
		position 155,40 width 20

	control edittext
		value param_array(2).infectious_l
		into param_array(2).infectious_l
		position 205,40 width 20

	control edittext
		value param_array(2).infectious_m
		into param_array(2).infectious_m
		position 255,40 width 20

	control edittext
		value param_array(2).infectious_h
		into param_array(2).infectious_h
		position 305,40 width 20

	control edittext
		value param_array(2).imm_l
		into param_array(2).imm_l
		position 355,40 width 25

	control edittext
		value param_array(2).imm_m
		into param_array(2).imm_m
		position 405,40 width 25

	control edittext
		value param_array(2).imm_h
		into param_array(2).imm_h
		position 455,40 width 25

	control edittext
		value param_array(2).cont_buff_l
		into param_array(2).cont_buff_l
		position 505,40 width 25 

	control edittext
		value param_array(2).cont_buff_h
		into param_array(2).cont_buff_h
		position 555,40 width 25
	
	control edittext
		value param_array(2).contacts
		into param_array(2).contacts
		position 605,40 width 25 

	control edittext
		value param_array(2).susc
		into param_array(2).susc
		position 655,40 width 25 

	control edittext
		value param_array(2).p_detect
		into param_array(2).p_detect
		position 705,40 width 20 

	control okbutton
     	position 320,70
	control cancelbutton
     	position 370, 70

	if commandinfo(cmd_info_dlg_ok) then
		else 
		end program
	end if
	
'----------
'save edited values into params table
		for ctr1=1 to param_length
			fetch rec ctr1 from params

			update params
			set 			
			category = param_array(ctr1).category,
			lat_l = param_array(ctr1).lat_l,
			lat_m = param_array(ctr1).lat_m,
			lat_h = param_array(ctr1).lat_h,
			infectious_l = param_array(ctr1).infectious_l,
			infectious_m = param_array(ctr1).infectious_m,
			infectious_h = param_array(ctr1).infectious_h,
			imm_l = param_array(ctr1).imm_l,
			imm_m = param_array(ctr1).imm_m,
			imm_h = param_array(ctr1).imm_h,
			cont_buff_l = param_array(ctr1).cont_buff_l,
			cont_buff_h = param_array(ctr1).cont_buff_h,
			contacts = param_array(ctr1).contacts,
			susc = param_array(ctr1).susc,
			p_detect = param_array(ctr1).p_detect
			where rowid = ctr1
		next
		
		commit table params

	end if

end sub


'......................................................................
'resets param_array with original parameters set at startup between runs 
'as outbreak can be controlled by decreasing contacts - written only to the array

sub reset_params

	dim param_length, ctr1 as integer

	param_length=tableinfo("params",tab_info_nrows)
	
	for ctr1=1 to param_length
		fetch rec ctr1 from params
		param_array(ctr1).category=params.category
		param_array(ctr1).lat_l=params.lat_l
		param_array(ctr1).lat_m=params.lat_m
		param_array(ctr1).lat_h=params.lat_h
		param_array(ctr1).infectious_l=params.infectious_l
		param_array(ctr1).infectious_m=params.infectious_m
		param_array(ctr1).infectious_h=params.infectious_h
		param_array(ctr1).imm_l=params.imm_l
		param_array(ctr1).imm_m=params.imm_m
		param_array(ctr1).imm_h=params.imm_h
		param_array(ctr1).cont_buff_l=params.cont_buff_l
		param_array(ctr1).cont_buff_h=params.cont_buff_h
		param_array(ctr1).contacts=params.contacts
		param_array(ctr1).susc=params.susc
		param_array(ctr1).p_detect=params.p_detect
	next

end sub


'......................................................................
